# Supplementary material for: The Effect of Sound Frequency and Intensity on Yeast Growth, Fermentation Performance and Volatile Composition of Beer
Source: Molecules. 2021 Nov 29;26(23):7239. doi: 10.3390/molecules26237239 (PMC8658799; doi:10.3390/molecules26237239)
Supplement: Supplementary file 1 [file molecules-26-07239-s001.zip]

Archive with 3 entries (3 files):
- 200-800Hz_Adadi et al., 2021.wav
- 800-2000Hz_Adadi et al., 2021.wav
- Adadi et al., 2021_supplementaryinfo_26112021.pdf
